# Supplementary material for: Alternative Balance between Transcriptional and Epigenetic Regulation during Developmental Proliferation of Human Cranial Neural Crest Cells
Source: Cells. 2024 Sep 30;13(19):1634. doi: 10.3390/cells13191634 (PMC11476078; doi:10.3390/cells13191634)
Supplement: Supplementary file 1 [file cells-13-01634-s001.zip]

Archive with 1 entries (1 files):
- cells-3209353-supplementary.pdf
